# Supplementary material for: Multicenter Evaluation of Geometric Accuracy of MRI Protocols Used in Experimental Stroke
Source: PLoS One. 2016 Sep 7;11(9):e0162545. doi: 10.1371/journal.pone.0162545 (PMC5014410; doi:10.1371/journal.pone.0162545)
Supplement: S1 File — (XLSX) [file pone.0162545.s005.xlsx]

## Sheet: Between
Fig 2a
	scanner	A			B			C			D			E			F
	direction	x	y	z	x	y	z	x	y	z	x	y	z	x	y	z	x	y	z
Standard sequence	dimension (mm)	13.335	8.82	13.35	12.9	8.565	13.005	12.825	8.46	13.05	12.825	8.58	12.84	13.035	8.61	13.02	12.87	8.475	12.855
		13.335	8.79	13.365	12.9	8.55	13.005	12.84	8.445	13.005	12.81	8.565	12.825	13.05	8.58	13.02	12.87	8.475	12.84
		13.41	8.91	13.425	12.915	8.535	12.945	12.84	8.415	13.035	12.81	8.49	12.81	13.02	8.565	13.005	12.87	8.43	12.93
		13.41	8.895	13.38	12.915	8.61	12.945	12.84	8.46	13.035	12.81	8.52	12.81	13.035	8.565	13.005	12.87	8.505	12.96
	corresponding error (%)	4.17969	4.3787	4.29687	0.78125	1.36095	1.60156	0.195312	0.118343	1.95312	0.195312	1.53846	0.3125	1.83594	1.89349	1.71875	0.546875	0.295858	0.429687
		4.17969	4.02367	4.41406	0.78125	1.18343	1.60156	0.3125	-0.0591716	1.60156	0.078125	1.36095	0.195312	1.95312	1.53846	1.71875	0.546875	0.295858	0.3125
		4.76562	5.44379	4.88281	0.898437	1.00592	1.13281	0.3125	-0.414201	1.83594	0.078125	0.473373	0.078125	1.71875	1.36095	1.60156	0.546875	-0.236686	1.01562
		4.76562	5.26627	4.53125	0.898437	1.89349	1.13281	0.3125	0.118343	1.83594	0.078125	0.828402	0.078125	1.83594	1.36095	1.60156	0.546875	0.650888	1.25
	median	4.47266	4.82249	4.47266	0.839844	1.27219	1.36719	0.3125	0.0295858	1.83594	0.078125	1.09467	0.136719	1.83594	1.4497	1.66016	0.546875	0.295858	0.722656
Stroke sequence	dimension (mm)	-	-	-	12.8906	8.57422	13.0274	12.9	8.55	13.125	12.8125	8.5625	12.8125	12.9102	8.51563	12.8906	12.86	8.46	12.86
		-	-	-	12.9297	8.57422	12.9883	12.9	8.475	13.05	12.7813	8.5625	12.8438	12.8906	8.47657	12.8906	12.86	8.44	12.88
		-	-	-	12.8906	8.57422	12.8125	12.84	8.475	13.11	12.8125	8.1875	12.7188	12.8711	8.39844	12.793	12.84	8.32	13.12
		-	-	-	12.8906	8.61329	12.8516	12.9	8.49	13.05	12.8125	8.375	12.6563	12.8711	8.4961	12.8125	12.84	8.58	13.1
	corresponding error (%)	-	-	-	0.707812	1.47006	1.77656	0.78125	1.18343	2.53906	0.0976562	1.33136	0.0976562	0.860937	0.776686	0.707812	0.46875	0.118343	0.46875
		-	-	-	1.01328	1.47006	1.47109	0.78125	0.295858	1.95312	-0.146094	1.33136	0.342187	0.707812	0.314438	0.707812	0.46875	-0.118343	0.625
		-	-	-	0.707812	1.47006	0.0976562	0.3125	0.295858	2.42187	0.0976562	-3.10651	-0.634375	0.555469	-0.610178	-0.0546875	0.3125	-1.53846	2.5
		-	-	-	0.707812	1.93243	0.403125	0.78125	0.473373	1.95312	0.0976562	-0.887574	-1.12266	0.555469	0.545562	0.0976562	0.3125	1.53846	2.34375
	median	-	-	-	0.707812	1.47006	0.937109	0.78125	0.384615	2.1875	0.0976562	0.221893	-0.268359	0.631641	0.43	0.402734	0.390625	1.05055e-14	1.48437
		frequency encoding, phase encoding
Fig 2b
	scanner	A	B	C	D	E	F
Standard sequence	volume (mm3)	181.817	161.887	166.95	166.894	170.578	171.017
	corresponding error (%)	18.7263	5.71202	9.01816	8.98159	11.3872	11.6739
	predicted error (%)	14.4089	3.51893	2.1844	1.31198	5.0274	1.57311
Stroke sequence	volume (mm3)	-	162.621	172.305	169.336	159.205	162.225
	corresponding error (%)	-	6.19132	12.515	10.5762	3.96068	5.93274
	predicted error (%)	-	3.14589	3.38194	0.0505489	1.47138	1.8808

## Sheet: Within
Fig 4a
	time point	d0	d1	d2	d3	d4	w1	w2	w3	w4	w5	m2	m3	m4	m5	m6
x	dimension (mm)	12.72	12.72	12.72	12.72	12.72	12.72	12.72	12.72	12.72	12.72	12.72	12.705	12.75	12.72	12.72
		12.705	12.72	12.72	12.72	12.72	12.72	12.72	12.72	12.72	12.72	12.72	12.705	12.75	12.735	12.735
		12.81	12.81	12.81	12.81	12.81	12.81	12.81	12.81	12.795	12.81	12.81	12.81	12.825	12.795	12.825
		12.795	12.81	12.81	12.81	12.81	12.795	12.81	12.81	12.795	12.81	12.795	12.795	12.825	12.795	12.825
	corresponding error (%)	-0.625	-0.625	-0.625	-0.625	-0.625	-0.625	-0.625	-0.625	-0.625	-0.625	-0.625	-0.742188	-0.390625	-0.625	-0.625
		-0.742188	-0.625	-0.625	-0.625	-0.625	-0.625	-0.625	-0.625	-0.625	-0.625	-0.625	-0.742188	-0.390625	-0.507813	-0.507813
		0.078125	0.078125	0.078125	0.078125	0.078125	0.078125	0.078125	0.078125	-0.0390625	0.078125	0.078125	0.078125	0.195312	-0.0390625	0.195312
		-0.0390625	0.078125	0.078125	0.078125	0.078125	-0.0390625	0.078125	0.078125	-0.0390625	0.078125	-0.0390625	-0.0390625	0.195312	-0.0390625	0.195312
	median	-0.332031	-0.273438	-0.273438	-0.273438	-0.273438	-0.332031	-0.273438	-0.273438	-0.332031	-0.273438	-0.332031	-0.390625	-0.0976563	-0.273438	-0.15625
y	dimension (mm)	8.385	8.355	8.385	8.385	8.385	8.37	8.37	8.37	8.37	8.385	8.385	8.37	8.34	8.355	8.355
		8.37	8.37	8.37	8.355	8.37	8.37	8.355	8.355	8.37	8.37	8.355	8.37	8.325	8.355	8.34
		8.475	8.445	8.49	8.475	8.46	8.46	8.49	8.46	8.46	8.445	8.445	8.475	8.415	8.43	8.46
		8.43	8.445	8.445	8.46	8.475	8.445	8.46	8.445	8.43	8.475	8.445	8.445	8.4	8.43	8.4
	corresponding error (%)	-0.769231	-1.12426	-0.769231	-0.769231	-0.769231	-0.946746	-0.946746	-0.946746	-0.946746	-0.769231	-0.769231	-0.946746	-1.30178	-1.12426	-1.12426
		-0.946746	-0.946746	-0.946746	-1.12426	-0.946746	-0.946746	-1.12426	-1.12426	-0.946746	-0.946746	-1.12426	-0.946746	-1.47929	-1.12426	-1.30178
		0.295858	-0.0591716	0.473373	0.295858	0.118343	0.118343	0.473373	0.118343	0.118343	-0.0591716	-0.0591716	0.295858	-0.414201	-0.236686	0.118343
		-0.236686	-0.0591716	-0.0591716	0.118343	0.295858	-0.0591716	0.118343	-0.0591716	-0.236686	0.295858	-0.0591716	-0.0591716	-0.591716	-0.236686	-0.591716
	median	-0.502959	-0.502959	-0.414201	-0.325444	-0.325444	-0.502959	-0.414201	-0.502959	-0.591716	-0.414201	-0.414201	-0.502959	-0.946746	-0.680473	-0.857988
z	dimension (mm)	12.78	12.765	12.765	12.765	12.765	12.765	12.78	12.765	12.78	12.765	12.765	12.765	12.78	12.78	12.765
		12.765	12.78	12.765	12.765	12.765	12.78	12.765	12.765	12.765	12.765	12.765	12.765	12.75	12.78	12.78
		12.885	12.885	12.81	12.825	12.825	12.885	12.825	12.9	12.885	12.825	12.87	12.885	12.885	12.87	12.825
		12.9	12.885	12.84	12.84	12.84	12.9	12.825	12.87	12.885	12.84	12.87	12.885	12.885	12.885	12.81
	corresponding error (%)	-0.15625	-0.273438	-0.273438	-0.273438	-0.273438	-0.273438	-0.15625	-0.273438	-0.15625	-0.273438	-0.273438	-0.273438	-0.15625	-0.15625	-0.273438
		-0.273438	-0.15625	-0.273438	-0.273438	-0.273438	-0.15625	-0.273438	-0.273438	-0.273438	-0.273438	-0.273438	-0.273438	-0.390625	-0.15625	-0.15625
		0.664062	0.664062	0.078125	0.195312	0.195312	0.664062	0.195312	0.78125	0.664062	0.195312	0.546875	0.664062	0.664062	0.546875	0.195312
		0.78125	0.664062	0.3125	0.3125	0.3125	0.78125	0.195312	0.546875	0.664062	0.3125	0.546875	0.664062	0.664062	0.664062	0.078125
	median	0.253906	0.253906	-0.0976563	-0.0390625	-0.0390625	0.253906	0.0195312	0.136719	0.253906	-0.0390625	0.136719	0.195312	0.253906	0.195312	-0.0390625
		frequency encoding, phase encoding
Fig 4b
	time point	d0	d1	d2	d3	d4	w1	w2	w3	w4	w5	m2	m3	m4	m5	m6
	volume (mm3)	162.264	164.019	164.374	163.969	164.762	164.677	164.402	164.481	164.362	164.655	163.828	164.188	164.436	163.367	163.468
	corresponding error (%)	5.9582	7.10422	7.33603	7.07157	7.58939	7.53389	7.35431	7.4059	7.32819	7.51952	6.97949	7.21457	7.37652	6.67846	6.74441
